# Supplementary material for: Effects of mscM Gene on Desiccation Resistance in Cronobacter sakazakii
Source: Microorganisms. 2024 Nov 30;12(12):2464. doi: 10.3390/microorganisms12122464 (PMC11678165; doi:10.3390/microorganisms12122464)
Supplement: Supplementary file 1 [file microorganisms-12-02464-s001.zip]

Archive with 1 entries (1 files):
- microorganisms-3325064-supplementary.pdf
